# Supplementary material for: Genome-Wide Association and Pathway Analysis of Carcass and Meat Quality Traits in Karachai Young Goats
Source: Animals (Basel). 2023 Oct 17;13(20):3237. doi: 10.3390/ani13203237 (PMC10603756; doi:10.3390/ani13203237)
Supplement: Supplementary file 1 [file animals-13-03237-s001.zip]

Archive with 1 entries (1 files):
- animals-2558096-supplementary.pdf
